# Supplementary material for: Impact of Automation Level of Dairy Farms in Northern and Central Germany on Dairy Cattle Welfare
Source: Animals (Basel). 2024 Dec 21;14(24):3699. doi: 10.3390/ani14243699 (PMC11672561; doi:10.3390/ani14243699)
Supplement: Supplementary file 1 [file animals-14-03699-s001.zip]

Archive with 1 entries (1 files):
- animals-3369322-supplementary.pdf
